# Supplementary material for: Genome-Wide Identification and Expression Profile Analysis of the PHT1 Gene Family in Gossypium hirsutum and Its Two Close Relatives of Subgenome Donor Species
Source: Int J Mol Sci. 2020 Jul 11;21(14):4905. doi: 10.3390/ijms21144905 (PMC7404403; doi:10.3390/ijms21144905)
Supplement: Supplementary file 1 [file ijms-21-04905-s001.zip]

Archive with 3 entries (2 files):
- supplementary/
- supplementary/supplementary figures.pdf
- supplementary/supplementary tables.pdf
